# Supplementary material for: Long non-coding RNA-PCGEM1 contributes to prostate cancer progression by sponging microRNA miR-129-5p to enhance chromatin licensing and DNA replication factor 1 expression
Source: Bioengineered. 2022 Apr 12;13(4):9411–24. doi: 10.1080/21655979.2022.2059936 (PMC9162030; doi:10.1080/21655979.2022.2059936)
Supplement: Supplemental Material [file KBIE_A_2059936_SM8990.zip]

Archive with 3 entries (2 files):
- supplementary/
- supplementary/Supplementary material.zip
- supplementary/Supplementary Table 1_revised.docx
